# Supplementary material for: Inventory of the cichlid olfactory receptor gene repertoires: identification of olfactory genes with more than one coding exon
Source: BMC Genomics. 2014 Jul 11;15(1):586. doi: 10.1186/1471-2164-15-586 (PMC4122780; doi:10.1186/1471-2164-15-586)
Supplement: Supplementary file 7 — Additional file 7: a to f. Details of dN/dS ratios of TM regions, external and internal loops for families D, E, H, L and N. (ZIP 2 KB) [file 12864_2014_6314_MOESM7_ESM.zip]

Archive with 7 entries (7 files):
- 1565048766118289_MOESM7_ESM/._.DS_Store
- 1565048766118289_MOESM7_ESM/._S7a.pdf
- 1565048766118289_MOESM7_ESM/._S7b-FamD.xlsx
- 1565048766118289_MOESM7_ESM/._S7c-FamE.xlsx
- 1565048766118289_MOESM7_ESM/._S7d -FamH.xlsx
- 1565048766118289_MOESM7_ESM/._S7e -FamL.xlsx
- 1565048766118289_MOESM7_ESM/._S7f-FamN.xlsx
